# Supplementary material for: Biochemical characterizations of leaves and fruits in Crataegus monogyna Jacq., C. pontica K.Koch, C. microphylla K.Koch, and C. pentagyna Waldst. & Kit. ex Willd
Source: PLoS One. 2026 Jul 6;21(7):e0352757. doi: 10.1371/journal.pone.0352757 (PMC13336193; doi:10.1371/journal.pone.0352757)
Supplement: S1 File — (XLSX) [file pone.0352757.s001.xlsx]

## Sheet: Raw data, fruit
S1 File. Raw data of biochemical properties of fruit and leaf in the studied germplasm of Crataegus.
Fruit
Species	Phenol	Flavonoid	Antioxidant	Anthocyanin	Ortho-diphenol	Hydroxycinnamic acid	Flavenol	Chlorogenic acid	Epicatechin	p-Coumaric acid	Procyanidin	Ferulic acid	Rutin	Quercetin-3-O-glucoside	Cinnamic acid	Kaempferol-3-O-glucoside	Apigenin
C. monogyna	112.028	62.2859	20.7595	0.0865833	523.662	254.195	2.35297	0.49	0.19	1.18	2.93	1.03	4.34	7.8	0.36	15.66	0.23
C. pontica	55.9158	10.834	18.9305	0.0485833	314.035	194.316	1.29876	0.3	0	0.94	2.71	0	1.27	7.89	0	17.33	7.49
C. microphylla	127.443	58.7457	20.2149	0.25525	469.295	212.461	1.29876	0.27	0	1.2	6.01	0	2.46	7.89	0	15.94	6.84
C. pentagyna	200.677	176.085	21.771	0.407833	1356.42	460.141	17.4699	0.43	0.32	0.97	16.56	0	6.63	10.51	0.37	20.15	0.34
Leaf
Species	Phenol	Flavonoid	Antioxidant	Anthocyanin	Ortho-diphenol	Hydroxycinnamic acid	Flavenol
C. monogyna	166.539	154.708	21.6066	0.272	2420.76	1047.36	61.5676
C. pontica	171.923	123.881	21.0871	0.124833	2212.7	961.85	60.8317
C. microphylla	177.617	140.926	21.0418	0.11625	2264.45	935.767	63.2584
C. pentagyna	236.416	202.377	21.4053	0.321667	2550.4	1169.38	44.4218
